# Supplementary material for: Exploring the Awareness of Noise-Induced Hearing Loss from Headphone Use: A Cross-Sectional Study Integrating the Health Belief Model and COM-B Framework
Source: Healthcare (Basel). 2025 Nov 26;13(23):3059. doi: 10.3390/healthcare13233059 (PMC12692397; doi:10.3390/healthcare13233059)
Supplement: Supplementary file 1 [file healthcare-13-03059-s001.zip]

Archive with 1 entries (1 files):
- healthcare-3940759-supplementary.pdf
